# Supplementary material for: A Creative and Movement-Based Blended Intervention for Children in Outpatient Residential Care: A Mixed-Method, Multi-Center, Single-Arm Feasibility Trial
Source: Children (Basel). 2023 Jan 24;10(2):207. doi: 10.3390/children10020207 (PMC9954900; doi:10.3390/children10020207)
Supplement: Supplementary file 1 [file children-10-00207-s001.zip]

Archive with 5 entries (4 files):
- Supplementary material_BirnkammerCalvano/
- Supplementary material_BirnkammerCalvano/S1.pdf
- Supplementary material_BirnkammerCalvano/S2.pdf
- Supplementary material_BirnkammerCalvano/S3.pdf
- Supplementary material_BirnkammerCalvano/S4.pdf
